# Supplementary material for: ELISA-R: an R-based method for robust ELISA data analysis
Source: Front Immunol. 2024 Oct 2;15:1427526. doi: 10.3389/fimmu.2024.1427526 (PMC11479990; doi:10.3389/fimmu.2024.1427526)
Supplement: Supplementary file 1 [file DataSheet1.csv]

Groups	Dilution	Mouse_1	Mouse_2	Mouse_3	Mouse_4	Mouse_5
BCG+NTM	1/50	4.1	3.9	4.3	4.2	4
BCG+NTM	1/100	3.9	3.8	3.6	3.7	3.8
BCG+NTM	1/200	3.42	3.35	3.56	3.28	3.29
BCG+NTM	1/400	2.89	2.98	2.64	2.78	2.91
BCG+NTM	1/800	2.12	2.18	2.17	2.14	2.21
BCG+NTM	1/1600	1.89	1.98	1.76	1.69	1.82
BCG+NTM	1/3200	0.97	0.85	0.88	0.84	0.91
BCG+NTM	1/6400	0.52	0.48	0.42	0.48	0.47
BCG+NTM	1/12800	0.26	0.21	0.27	0.26	0.28
BCG+NTM	1/25600	0.12	0.16	0.17	0.16	0.14
BCG	1/50	3.2	3.1	3.6	3	3.4
BCG	1/100	2.7	2.6	2.4	2.5	2.8
BCG	1/200	2	2.1	2.3	2.2	2.2
BCG	1/400	1.89	1.98	1.64	1.78	1.91
BCG	1/800	1.12	1.18	1.17	1.14	1.21
BCG	1/1600	0.89	0.98	0.76	0.69	0.82
BCG	1/3200	0.47	0.45	0.48	0.44	0.41
BCG	1/6400	0.2	0.28	0.22	0.28	0.27
BCG	1/12800	0.16	0.11	0.17	0.16	0.18
BCG	1/25600	0.02	0.06	0.04	0.08	0.06
Saline	1/50	2.2	2.1	2.6	2.8	2.4
Saline	1/100	1.7	1.6	1.4	1.5	1.8
Saline	1/200	1	1.1	1.3	1.2	2.2
Saline	1/400	0.89	0.98	0.64	0.78	0.91
Saline	1/800	0.42	0.48	0.47	0.44	0.41
Saline	1/1600	0.29	0.28	0.36	0.39	0.32
Saline	1/3200	0.17	0.15	0.18	0.14	0.11
Saline	1/6400	0.12	0.18	0.12	0.08	0.07
Saline	1/12800	0.06	0.01	0.07	0.06	0.08
Saline	1/25600	0.02	0.06	0.04	0.08	0.06
NTM	1/50	3.96	3.98	4.1	4.2	3.85
NTM	1/100	3.52	3.82	3.5	3.85	3.4
NTM	1/200	2.79	3.37	3.48	3.26	2.96
NTM	1/400	2.32	2.96	2.63	2.74	2.2
NTM	1/800	1.69	2.16	2.16	2.18	1.84
NTM	1/1600	0.87	1.92	1.72	1.66	0.89
NTM	1/3200	0.57	0.83	0.86	0.81	0.49
NTM	1/6400	0.28	0.49	0.41	0.42	0.27
NTM	1/12800	0.16	0.25	0.23	0.24	0.14
NTM	1/25600	0.04	0.08	0.09	0.11	0.07
