# Supplementary material for: ELISA-R: an R-based method for robust ELISA data analysis
Source: Front Immunol. 2024 Oct 2;15:1427526. doi: 10.3389/fimmu.2024.1427526 (PMC11479990; doi:10.3389/fimmu.2024.1427526)
Supplement: Supplementary file 2 [file DataSheet2.csv]

Groups	mouse_id	endpoint_titer
BCG+NTM	Mouse_1	16075.7552
BCG+NTM	Mouse_2	15075.4823
BCG+NTM	Mouse_3	16056.5399
BCG+NTM	Mouse_4	16042.9022
BCG+NTM	Mouse_5	15923.0991
BCG	Mouse_1	9070.118
BCG	Mouse_2	9591.4888
BCG	Mouse_3	9792.9426
BCG	Mouse_4	9129.7512
BCG	Mouse_5	9552.3082
Saline	Mouse_1	2835.367
Saline	Mouse_2	3326.9787
Saline	Mouse_3	3588.9194
Saline	Mouse_4	3496.9349
Saline	Mouse_5	908.0791
NTM	Mouse_1	9563.7969
NTM	Mouse_2	14291.1638
NTM	Mouse_3	13887.9733
NTM	Mouse_4	14244.7302
NTM	Mouse_5	9107.723
