# Supplementary material for: ELISA-R: an R-based method for robust ELISA data analysis
Source: Front Immunol. 2024 Oct 2;15:1427526. doi: 10.3389/fimmu.2024.1427526 (PMC11479990; doi:10.3389/fimmu.2024.1427526)
Supplement: Supplementary file 3 [file DataSheet3.csv]

patients	Category	blank	1/100	1/200	1/400	1/800	1/1600	1/3200	1/6400	1/12800	1/25600	1/51200	1/102400
L1	BL	0.176	1.327	0.937	0.642	0.544	0.411	0.261	0.197	0.145	0.134	0.098	0.112
L2	LL	0.108	1.298	0.899	0.658	0.540	0.314	0.207	0.147	0.118	0.099	0.091	0.080
L3	LL	0.140	0.678	0.495	0.447	0.290	0.163	0.122	0.114	0.094	0.094	0.081	0.080
L4	LL	0.146	1.203	0.971	0.621	0.487	0.402	0.253	0.175	0.132	0.113	0.094	0.093
L5	LL	0.103	1.560	1.468	1.029	0.616	0.422	0.258	0.188	0.151	0.110	0.108	0.100
L6	LL	0.150	1.456	1.248	0.840	0.665	0.417	0.273	0.189	0.139	0.110	0.098	0.109
L7	BL	0.075	0.406	0.313	0.262	0.191	0.156	0.125	0.111	0.098	0.096	0.093	0.093
L8	LL	0.102	1.835	1.600	1.347	1.154	0.963	0.678	0.427	0.295	0.206	0.156	0.121
L9	BL	0.079	0.331	0.279	0.191	0.161	0.161	0.133	0.111	0.101	0.096	0.098	0.101
L10	LL	0.072	1.040	0.856	0.633	0.445	0.330	0.240	0.178	0.153	0.119	0.110	0.098
L11	BL	0.100	2.171	2.412	1.975	1.875	1.753	1.239	1.088	0.673	0.404	0.276	0.184
L12	LL	0.354	1.594	1.315	1.097	1.002	0.970	0.673	0.471	0.319	0.221	0.168	0.123
L13	BL	0.114	0.433	0.349	0.297	0.235	0.174	0.143	0.131	0.108	0.103	0.088	0.084
L14	BL	0.115	0.615	0.635	0.396	0.292	0.206	0.151	0.117	0.099	0.088	0.085	0.087
L15	BL	0.161	1.401	1.367	1.055	1.062	0.933	0.605	0.413	0.292	0.197	0.145	0.138
L16	BL	0.133	0.467	0.565	0.346	0.287	0.194	0.147	0.131	0.111	0.103	0.096	0.098
L17	LL	0.135	1.122	1.045	0.648	0.802	0.548	0.401	0.270	0.190	0.139	0.114	0.122
L18	LL	0.103	1.240	0.839	0.851	0.694	0.464	0.340	0.197	0.161	0.126	0.103	0.104
L19	LL	0.120	1.501	1.107	0.987	0.665	0.555	0.298	0.235	0.153	0.111	0.095	0.108
L20	BL	0.105	0.391	0.331	0.209	0.154	0.154	0.124	0.102	0.096	0.095	0.089	0.086
L21	LL	0.101	1.026	0.830	0.493	0.370	0.301	0.207	0.167	0.131	0.104	0.097	0.089
L22	LL	0.170	1.001	0.941	0.891	0.907	0.772	0.578	0.378	0.269	0.184	0.151	0.123
L23	LL	0.117	0.756	0.971	0.703	0.531	0.326	0.269	0.189	0.134	0.112	0.097	0.084
L24	BL	0.162	0.802	0.482	0.355	0.388	0.235	0.177	0.124	0.107	0.089	0.089	0.078
L25	BL	0.138	0.301	0.299	0.227	0.169	0.131	0.115	0.107	0.095	0.092	0.090	0.098
L26	LL	0.121	0.843	0.779	0.713	0.561	0.381	0.318	0.207	0.160	0.120	0.108	0.127
L27	LL	0.192	1.881	1.763	1.514	1.312	0.987	0.643	0.450	0.289	0.182	0.113	0.085
L28	LL	0.175	1.036	0.862	0.700	0.553	0.364	0.264	0.176	0.136	0.110	0.097	0.089
L29	LL	0.135	1.739	1.615	1.317	1.047	0.791	0.514	0.359	0.234	0.148	0.119	0.101
L30	BL	0.115	0.693	0.513	0.409	0.293	0.229	0.153	0.130	0.106	0.097	0.090	0.087
L31	LL	0.155	1.270	1.270	1.115	1.004	0.862	0.608	0.400	0.280	0.191	0.135	0.110
L32	LL	0.267	1.831	2.369	2.135	1.755	1.425	1.184	0.962	0.644	0.437	0.265	0.195
L33	LL	0.115	1.392	1.456	1.221	0.868	0.586	0.416	0.297	0.200	0.147	0.117	0.097
L34	LL	0.172	1.060	1.098	0.622	0.442	0.315	0.239	0.166	0.134	0.108	0.101	0.090
L35	LL	0.126	0.955	1.008	0.759	0.506	0.336	0.267	0.187	0.135	0.115	0.101	0.091
L36	LL	0.243	2.169	2.050	1.735	1.531	1.401	0.945	0.711	0.436	0.293	0.198	0.133
L37	LL	0.130	0.709	0.503	0.353	0.281	0.222	0.156	0.126	0.108	0.097	0.092	0.091
L38	LL	0.139	1.097	0.894	0.674	0.467	0.310	0.208	0.156	0.120	0.105	0.093	0.088
L39	LL	0.201	1.774	1.524	1.348	1.184	0.859	0.591	0.415	0.275	0.163	0.156	0.108
L40	LL	0.148	1.503	1.017	0.880	0.661	0.496	0.323	0.206	0.165	0.125	0.101	0.106
L41	BL	0.238	1.487	1.412	1.270	1.114	0.797	0.573	0.403	0.286	0.191	0.146	0.117
L42	LL	0.119	1.655	1.465	0.975	0.842	0.577	0.346	0.237	0.151	0.145	0.113	0.104
L43	LL	0.191	1.860	1.491	1.152	0.740	0.507	0.328	0.210	0.147	0.125	0.106	0.097
L44	LL	0.118	1.904	1.784	1.360	0.989	0.645	0.487	0.383	0.235	0.168	0.117	0.101
L45	LL	0.104	1.112	1.206	0.878	0.484	0.394	0.271	0.169	0.131	0.111	0.104	0.098
L46	LL	0.100	0.703	0.848	0.530	0.372	0.256	0.171	0.137	0.115	0.219	0.098	0.117
L47	LL	0.101	0.853	0.657	0.509	0.302	0.264	0.211	0.170	0.110	0.101	0.090	0.098
L48	LL	0.101	0.853	0.657	0.509	0.302	0.264	0.211	0.170	0.110	0.101	0.090	0.098
L49	LL	0.105	0.805	0.604	0.511	0.361	0.251	0.192	0.141	0.113	0.099	0.087	0.083
L50	LL	0.132	0.957	0.808	0.501	0.336	0.246	0.189	0.131	0.107	0.102	0.090	0.089
T51	TT	0.100	0.729	0.696	0.479	0.283	0.229	0.152	0.117	0.112	0.100	0.098	0.113
T52	BT	0.200	0.819	0.791	0.569	0.444	0.285	0.209	0.146	0.125	0.108	0.097	0.197
T53	BT	0.095	0.712	0.762	0.537	0.387	0.300	0.218	0.142	0.125	0.103	0.097	0.096
T54	TT	0.099	0.810	0.805	0.585	0.442	0.295	0.198	0.144	0.122	0.113	0.097	0.096
T55	TT	0.185	1.132	0.870	0.736	0.505	0.440	0.237	0.175	0.144	0.115	0.106	0.104
T56	BT	0.170	0.676	0.619	0.469	0.396	0.296	0.197	0.165	0.140	0.116	0.110	0.113
T57	BT	0.134	0.879	0.703	0.499	0.473	0.341	0.248	0.190	0.134	0.111	0.096	0.090
T58	BT	0.110	0.622	0.572	0.402	0.331	0.271	0.197	0.147	0.124	0.103	0.118	0.083
T59	BT	0.070	0.434	0.373	0.265	0.197	0.131	0.104	0.101	0.082	0.080	0.083	0.076
T60	BT	0.124	0.790	0.817	0.621	0.452	0.371	0.263	0.189	0.141	0.115	0.104	0.092
T61	TT	0.107	0.787	0.744	0.567	0.391	0.285	0.174	0.142	0.112	0.100	0.091	0.085
T62	TT	0.108	0.356	0.263	0.240	0.187	0.146	0.127	0.106	0.100	0.098	0.095	0.102
T63	BT	0.101	0.341	0.279	0.216	0.149	0.143	0.110	0.116	0.109	0.092	0.090	0.086
T64	TT	0.119	0.414	0.308	0.240	0.203	0.135	0.115	0.101	0.102	0.101	0.089	0.087
T65	TT	0.216	0.365	0.315	0.232	0.292	0.174	0.139	0.121	0.114	0.116	0.092	0.090
T66	BT	0.148	0.405	0.278	0.269	0.226	0.184	0.148	0.140	0.175	0.132	0.097	0.089
T67	TT	0.091	0.446	0.426	0.389	0.352	0.230	0.128	0.123	0.111	0.099	0.087	0.087
T68	BT	0.075	0.326	0.301	0.323	0.211	0.153	0.117	0.094	0.092	0.088	0.087	0.086
T69	TT	0.091	0.543	0.494	0.390	0.211	0.183	0.157	0.115	0.105	0.099	0.095	0.090
T70	TT	0.107	0.631	0.499	0.327	0.238	0.172	0.145	0.115	0.103	0.097	0.095	0.091
