# Supplementary material for: ELISA-R: an R-based method for robust ELISA data analysis
Source: Front Immunol. 2024 Oct 2;15:1427526. doi: 10.3389/fimmu.2024.1427526 (PMC11479990; doi:10.3389/fimmu.2024.1427526)
Supplement: Supplementary file 4 [file DataSheet4.csv]

patients	Category	blank	1/100	1/200	1/400	1/800	1/1600	1/3200	1/6400	1/12800	1/25600	1/51200	1/102400
L1	BL	0.120	0.965	0.753	0.544	0.322	0.257	0.174	0.136	0.109	0.101	0.088	0.088
L2	LL	0.117	1.439	1.347	1.221	0.996	0.717	0.414	0.298	0.188	0.133	0.118	0.096
L3	LL	0.222	1.720	1.103	0.775	0.490	0.342	0.255	0.265	0.169	0.106	0.088	0.110
L4	LL	0.128	1.467	1.232	0.917	0.573	0.360	0.246	0.164	0.100	0.082	0.066	0.063
L5	LL	0.097	1.481	1.145	0.813	0.513	0.323	0.245	0.157	0.124	0.102	0.089	0.085
L6	LL	0.154	0.838	0.741	0.411	0.244	0.196	0.138	0.118	0.103	0.098	0.098	0.099
L7	BL	0.050	1.197	0.780	0.469	0.288	0.218	0.150	0.084	0.074	0.052	0.058	0.045
L8	LL	0.092	1.701	1.388	0.990	0.611	0.406	0.274	0.183	0.137	0.114	0.102	0.093
L9	BL	0.076	1.928	1.543	0.870	0.715	0.357	0.206	0.169	0.120	0.103	0.098	0.088
L10	LL	0.078	1.227	0.954	0.685	0.479	0.300	0.177	0.123	0.116	0.093	0.093	0.086
L11	BL	0.116	2.498	2.236	2.196	1.500	1.365	1.296	0.685	0.631	0.322	0.217	0.155
L12	LL	0.353	1.160	1.108	0.900	0.786	0.626	0.476	0.290	0.273	0.170	0.133	0.107
L13	BL	0.117	1.509	1.488	1.225	1.079	0.862	0.631	0.341	0.236	0.149	0.116	0.102
L14	BL	0.169	1.049	0.864	0.846	0.495	0.362	0.241	0.158	0.146	0.121	0.103	0.102
L15	BL	0.104	0.449	0.333	0.244	0.148	0.089	0.069	0.057	0.052	0.046	0.046	0.048
L16	BL	0.168	0.694	0.649	0.418	0.282	0.236	0.138	0.113	0.096	0.092	0.087	0.135
L17	LL	0.122	1.610	1.362	1.146	0.976	0.961	0.631	0.389	0.221	0.184	0.144	0.118
L18	LL	0.119	1.266	1.173	1.156	1.126	1.043	0.645	0.593	0.294	0.256	0.190	0.142
L19	LL	0.121	0.928	0.879	0.658	0.488	0.324	0.241	0.181	0.129	0.103	0.094	0.117
L20	BL	0.083	1.323	1.207	0.836	0.481	0.349	0.264	0.162	0.109	0.074	0.058	0.054
L21	LL	0.095	1.038	0.668	0.547	0.326	0.270	0.199	0.142	0.121	0.099	0.092	0.087
L22	LL	0.149	1.472	1.452	1.406	1.357	1.239	0.960	0.662	0.415	0.287	0.181	0.135
L23	LL	0.147	1.429	1.316	1.081	0.990	0.699	0.484	0.298	0.185	0.140	0.108	0.095
L24	BL	0.144	1.520	1.518	1.221	1.063	0.778	0.509	0.436	0.256	0.174	0.133	0.106
L25	BL	0.120	1.536	1.314	1.083	0.861	0.482	0.447	0.183	0.116	0.078	0.060	0.055
L26	LL	0.126	1.651	1.558	1.470	1.433	1.358	1.059	0.823	0.457	0.268	0.208	0.157
L27	LL	0.156	1.897	1.892	1.627	1.404	1.119	0.847	0.515	0.320	0.208	0.154	0.118
L28	LL	0.196	1.627	1.535	1.424	1.115	0.920	0.616	0.394	0.252	0.170	0.136	0.114
L29	LL	0.186	1.422	1.276	1.053	0.571	0.425	0.259	0.143	0.128	0.106	0.095	0.092
L30	BL	0.091	1.301	1.265	0.800	0.634	0.371	0.213	0.135	0.092	0.068	0.059	0.056
L31	LL	0.131	1.722	1.681	1.599	1.204	1.010	0.779	0.466	0.319	0.219	0.138	0.115
L32	LL	0.215	2.180	2.103	2.067	2.065	1.750	1.408	0.818	0.505	0.334	0.236	0.152
L33	LL	0.128	1.282	1.275	0.978	0.671	0.429	0.277	0.184	0.131	0.116	0.128	0.096
L34	LL	0.221	1.182	1.153	0.807	0.609	0.418	0.285	0.175	0.132	0.110	0.100	0.097
L35	LL	0.112	2.056	1.761	1.385	1.003	0.664	0.457	0.269	0.163	0.106	0.076	0.066
L36	LL	0.223	2.486	2.441	2.424	2.295	1.955	1.723	1.121	0.922	0.481	0.259	0.160
L37	LL	0.130	1.891	1.350	1.290	1.104	0.670	0.516	0.318	0.197	0.159	0.125	0.106
L38	LL	0.141	1.704	1.420	1.240	1.160	0.918	0.604	0.454	0.272	0.181	0.141	0.107
L39	LL	0.207	1.502	1.393	1.360	1.288	1.219	0.720	0.489	0.357	0.246	0.171	0.130
L40	LL	0.111	1.389	0.994	0.651	0.392	0.245	0.154	0.119	0.083	0.061	0.056	0.049
L41	BL	0.223	1.582	1.577	1.403	1.029	0.745	0.503	0.357	0.231	0.173	0.128	0.105
L42	LL	0.121	2.060	2.011	1.629	1.479	1.124	0.761	0.440	0.266	0.178	0.141	0.114
L43	LL	0.180	1.950	1.931	1.455	1.092	0.676	0.379	0.242	0.179	0.138	0.112	0.133
L44	LL	0.126	2.429	2.122	1.620	1.288	0.880	0.499	0.298	0.225	0.158	0.123	0.104
L45	LL	0.065	1.682	1.636	1.359	0.723	0.507	0.292	0.185	0.104	0.082	0.068	0.069
L46	LL	0.101	1.794	1.479	1.299	1.036	0.736	0.631	0.308	0.205	0.145	0.113	0.155
L47	LL	0.092	1.109	0.908	0.551	0.525	0.420	0.339	0.232	0.218	0.131	0.105	0.094
L48	LL	0.100	0.936	0.843	0.826	0.709	0.645	0.434	0.392	0.224	0.169	0.132	0.123
L49	LL	0.110	0.969	0.805	0.622	0.603	0.529	0.364	0.287	0.181	0.146	0.112	0.098
L50	LL	0.083	1.187	1.129	1.003	0.882	0.658	0.432	0.287	0.214	0.133	0.083	0.081
T51	TT	0.093	0.663	0.581	0.460	0.202	0.171	0.130	0.115	0.104	0.090	0.090	0.121
T52	BT	0.099	0.988	0.853	0.699	0.468	0.284	0.198	0.148	0.112	0.101	0.100	0.111
T53	BT	0.107	0.786	0.727	0.512	0.341	0.238	0.161	0.139	0.116	0.109	0.100	0.129
T54	TT	0.108	0.808	0.733	0.377	0.348	0.221	0.163	0.122	0.105	0.105	0.094	0.119
T55	TT	0.181	1.070	0.725	0.658	0.372	0.203	0.158	0.125	0.093	0.077	0.056	0.077
T56	BT	0.138	0.610	0.602	0.450	0.240	0.220	0.144	0.128	0.119	0.104	0.097	0.106
T57	BT	0.093	0.666	0.452	0.330	0.244	0.183	0.127	0.112	0.094	0.089	0.192	0.082
T58	BT	0.127	0.614	0.590	0.359	0.233	0.169	0.137	0.109	0.098	0.090	0.087	0.084
T59	BT	0.080	0.571	0.471	0.330	0.222	0.160	0.071	0.103	0.090	0.087	0.082	0.093
T60	BT	0.110	1.439	1.428	1.038	0.643	0.419	0.292	0.178	0.133	0.086	0.069	0.063
T61	TT	0.086	1.271	0.636	0.369	0.280	0.166	0.121	0.105	0.095	0.090	0.084	0.083
T62	TT	0.108	0.350	0.277	0.203	0.186	0.131	0.120	0.162	0.096	0.093	0.093	0.092
T63	BT	0.101	0.639	0.437	0.407	0.242	0.169	0.133	0.121	0.109	0.101	0.095	0.102
T64	TT	0.153	0.410	0.311	0.239	0.205	0.152	0.138	0.255	0.101	0.098	0.096	0.095
T65	TT	0.125	0.310	0.308	0.192	0.154	0.103	0.125	0.187	0.083	0.077	0.051	0.043
T66	BT	0.137	0.651	0.595	0.453	0.344	0.233	0.185	0.150	0.134	0.142	0.093	0.089
T67	TT	0.097	0.600	0.425	0.341	0.182	0.170	0.135	0.108	0.101	0.095	0.090	0.089
T68	BT	0.084	0.465	0.362	0.213	0.204	0.122	0.128	0.107	0.094	0.093	0.089	0.089
T69	TT	0.063	0.396	0.275	0.212	0.125	0.090	0.065	0.053	0.051	0.054	0.047	0.047
T70	TT	0.099	0.572	0.462	0.289	0.188	0.152	0.122	0.108	0.097	0.092	0.091	0.091
