# Supplementary material for: ELISA-R: an R-based method for robust ELISA data analysis
Source: Front Immunol. 2024 Oct 2;15:1427526. doi: 10.3389/fimmu.2024.1427526 (PMC11479990; doi:10.3389/fimmu.2024.1427526)
Supplement: Supplementary file 5 [file DataSheet5.csv]

patients	Category	blank	1/100	1/200	1/400	1/800	1/1600	1/3200	1/6400	1/12800	1/25600	1/51200	1/102400
L1	BL	0.1	2.616	2.433	2.319	1.424	1.105	0.868	0.568	0.282	0.146	0.107	0.084
L2	LL	0.157	2.693	2.354	2.117	1.683	1.168	0.857	0.582	0.397	0.194	0.148	0.118
L3	LL	0.211	2.276	2.01	1.642	1.348	0.992	0.656	0.412	0.279	0.219	0.081	0.08
L4	LL	0.109	2.48	2.245	2.094	1.31	0.806	0.567	0.35	0.24	0.16	0.112	0.1
L5	LL	0.082	2.681	2.574	2.31	1.975	1.75	1.262	0.852	0.496	0.335	0.207	0.108
L6	LL	0.186	2.598	2.504	2.167	1.44	1.404	1.057	0.617	0.393	0.249	0.15	0.152
L7	BL	0.125	2.478	2.336	2.023	1.71	1.44	1.01	0.699	0.407	0.271	0.182	0.132
L8	LL	0.079	2.842	2.619	2.399	2.165	1.508	0.971	0.684	0.41	0.27	0.175	0.122
L9	BL	0.057	2.657	2.472	2.213	1.672	1.236	1.034	0.597	0.44	0.264	0.159	0.113
L10	LL	0.083	2.705	2.578	2.139	1.822	1.261	0.825	0.481	0.281	0.2	0.157	0.125
L11	BL	0.113	2.956	2.653	2.506	2.075	1.659	0.918	0.647	0.433	0.252	0.154	0.11
L12	LL	0.32	1.872	1.677	1.617	1.301	0.884	0.561	0.322	0.2	0.127	0.086	0.064
L13	BL	0.124	2.073	1.97	1.724	1.295	1.184	1.056	0.58	0.352	0.248	0.184	0.13
L14	BL	0.256	2.364	1.979	1.942	1.613	1.08	0.757	0.411	0.299	0.179	0.141	0.133
L15	BL	0.131	2.107	2.015	1.728	1.354	0.943	0.642	0.392	0.273	0.197	0.122	0.136
L16	BL	0.161	1.95	1.795	1.764	1.567	1.445	1.069	0.751	0.47	0.28	0.202	0.174
L17	LL	0.196	2.087	1.921	1.732	1.449	1.124	0.73	0.605	0.316	0.201	0.117	0.085
L18	LL	0.103	1.682	1.557	1.529	1.113	0.81	0.596	0.345	0.261	0.157	0.124	0.119
L19	LL	0.137	1.548	1.311	0.978	0.866	0.634	0.43	0.234	0.173	0.14	0.112	0.102
L20	BL	0.104	1.549	1.538	1.49	1.174	0.954	0.522	0.49	0.273	0.227	0.136	0.118
L21	LL	0.092	1.968	1.716	1.677	1.085	1.008	0.857	0.702	0.468	0.258	0.174	0.141
L22	LL	0.106	2.37	2.257	2.156	2.088	1.856	1.631	0.938	0.899	0.604	0.335	0.197
L23	LL	0.14	1.803	1.733	1.514	1.263	1.077	0.903	0.531	0.369	0.244	0.173	0.122
L24	BL	0.142	1.993	1.963	1.948	1.877	1.874	1.816	1.416	1.101	0.796	0.537	0.341
L25	BL	0.146	2.038	1.59	1.587	1.243	0.813	0.505	0.379	0.255	0.146	0.132	0.109
L26	LL	0.117	2.274	1.851	1.761	1.501	1.485	1.284	0.885	0.537	0.304	0.223	0.165
L27	LL	0.114	2.585	2.554	2.248	2.228	1.75	1.374	0.895	0.437	0.287	0.172	0.131
L28	LL	0.177	2.535	2.4	2.295	2.297	2.114	1.87	1.602	1.119	0.657	0.421	0.284
L29	LL	0.153	1.956	1.934	1.794	1.567	1.367	0.874	0.538	0.378	0.231	0.167	0.151
L30	BL	0.116	1.859	1.831	1.614	1.471	1.106	0.648	0.52	0.324	0.216	0.168	0.124
L31	LL	0.139	2.13	2.106	2.085	1.714	1.623	1.17	0.606	0.383	0.286	0.183	0.125
L32	LL	0.219	3.063	2.838	2.745	2.705	2.095	1.888	1.386	0.962	0.62	0.303	0.228
L33	LL	0.122	2.969	2.803	2.615	2.48	2.213	1.684	1.225	0.699	0.41	0.288	0.184
L34	LL	0.131	2.003	1.994	1.925	1.405	1.283	0.613	0.455	0.282	0.181	0.14	0.127
L35	LL	0.136	2.619	2.556	2.518	2.383	2.16	1.663	1.363	0.856	0.516	0.351	0.186
L36	LL	0.219	2.342	2.289	2.27	1.811	1.528	1.155	0.743	0.546	0.261	0.203	0.068
L37	LL	0.101	2.247	2.103	1.834	1.56	1.327	1.247	0.828	0.525	0.342	0.198	0.121
L38	LL	0.158	2.1	2.012	1.981	1.85	1.507	1.317	0.958	0.669	0.406	0.278	0.196
L39	LL	0.223	2.387	2.19	2.051	1.913	1.752	1.21	0.837	0.516	0.343	0.233	0.199
L40	LL	0.131	2.303	2.257	2.169	2.158	2.014	1.86	1.738	1.394	1.043	0.709	0.324
L41	BL	0.229	2.124	2.105	2.092	1.935	1.502	1.279	1.046	0.697	0.473	0.341	0.237
L42	LL	0.091	2.84	2.826	2.821	2.69	2.344	2.13	1.629	0.979	0.702	0.403	0.256
L43	LL	0.192	2.764	2.697	2.462	2.248	1.763	1.034	0.842	0.536	0.342	0.22	0.172
L44	LL	0.164	2.928	2.715	2.562	2.397	2.241	2.2	1.337	1.312	0.873	0.554	0.414
L45	LL	0.094	2.813	2.79	2.776	2.457	1.697	1.443	1.126	0.801	0.513	0.303	0.221
L46	LL	0.095	3.184	2.585	2.46	2.258	1.318	0.942	0.574	0.318	0.21	0.181	0.138
L47	LL	0.057	2.025	1.681	1.472	1.093	1.032	0.589	0.499	0.322	0.194	0.112	0.07
L48	LL	0.095	1.763	1.743	1.123	1.196	0.749	0.557	0.448	0.286	0.188	0.122	0.106
L49	LL	0.149	2.083	2.02	1.868	1.773	1.333	1.025	0.694	0.393	0.272	0.187	0.193
L50	LL	0.125	2.501	2.499	2.21	2.047	1.713	1.372	1.057	0.714	0.397	0.219	0.177
T51	TT	0.091	1.086	0.856	0.573	0.467	0.257	0.208	0.145	0.108	0.1	0.088	0.097
T52	BT	0.07	2.373	2.005	1.804	1.46	0.887	0.739	0.452	0.32	0.204	0.128	0.113
T53	BT	0.103	2.439	2.309	2.15	1.909	1.626	1.047	0.976	0.589	0.349	0.218	0.175
T54	TT	0.217	1.004	0.678	0.467	0.344	0.262	0.219	0.164	0.127	0.127	0.121	0.222
T55	TT	0.158	1.339	0.944	0.703	0.518	0.37	0.207	0.163	0.129	0.125	0.106	0.116
T56	BT	0.193	1.071	0.869	0.515	0.41	0.252	0.183	0.123	0.117	0.103	0.107	0.108
T57	BT	0.065	1.572	1.486	1.097	0.735	0.414	0.364	0.204	0.151	0.095	0.065	0.054
T58	BT	0.113	1.443	1.431	1.154	0.774	0.548	0.365	0.244	0.165	0.125	0.108	0.097
T59	BT	0.1	1.539	1.041	0.832	0.538	0.477	0.256	0.159	0.134	0.111	0.102	0.097
T60	BT	0.138	2.454	2.32	2.102	1.485	0.983	0.697	0.398	0.318	0.193	0.141	0.111
T61	TT	0.116	0.733	0.589	0.328	0.25	0.18	0.128	0.104	0.096	0.091	0.086	0.087
T62	TT	0.175	0.475	0.264	0.197	0.134	0.093	0.084	0.066	0.068	0.061	0.057	0.054
T63	BT	0.106	0.923	0.756	0.512	0.268	0.222	0.175	0.126	0.133	0.105	0.103	0.099
T64	TT	0.192	0.557	0.411	0.285	0.222	0.175	0.14	0.126	0.112	0.105	0.091	0.107
T65	TT	0.157	1.381	1.295	1.167	0.676	0.405	0.399	0.231	0.215	0.135	0.105	0.095
T66	BT	0.14	1.002	0.805	0.646	0.364	0.208	0.191	0.138	0.132	0.121	0.091	0.09
T67	TT	0.093	0.793	0.765	0.458	0.289	0.199	0.154	0.121	0.104	0.099	0.091	0.092
T68	BT	0.115	1.497	1.181	0.871	0.436	0.402	0.281	0.173	0.133	0.112	0.105	0.101
T69	TT	0.086	1.681	1.42	0.954	0.723	0.399	0.249	0.182	0.143	0.118	0.107	0.096
T70	TT	0.092	1.216	0.878	0.649	0.44	0.255	0.177	0.133	0.108	0.099	0.093	0.088
